# Supplementary material for: Synaptic E3 Ligase SCRAPPER in Contextual Fear Conditioning: Extensive Behavioral Phenotyping of Scrapper Heterozygote and Overexpressing Mutant Mice
Source: PLoS One. 2011 Feb 24;6(2):e17317. doi: 10.1371/journal.pone.0017317 (PMC3044740; doi:10.1371/journal.pone.0017317)
Supplement: Table S2 — Crawley's sociability and preference for social novelty test between Scrapper-knockout [SCR (+/−)] - and wild-type (WT) mice. The p values indicate genotype effect in two-way ANOVA. (XLS) [file pone.0017317.s002.xls]

## Sheet: TableS1
Table S1 Comparison between Scrapper-knockout [SCR (+/-)] - and wild-type (WT) mice or Scrapper-transgenic (SCR-TG) - and WT mice.
Tests	Measurements	Meanings	Phenotypes	p-value		Phenotypes	p-value
			SCR (+/-)			TG
General health	Body weight (g)	General health	→	0.4767			0.0975
and neurological screening	Body temperature (°C)		→	0.17		→	0.9303
	Wire hanging time (sec)		→	0.4482		→	0.3253
	Grip strength (N)		→	0.5601		→	0.7935
Light/dark transition test	Distance traveled Light (cm)	Anxiety	→	0.6535		→	0.8949
	Distance traveled Dark (cm)		→	0.1812		→	0.3851
	Stay time in light (sec)		→	0.2484		→	0.9462
	Transitions		→	0.6538		→	0.5495
	Latency to light (sec)		→	0.9396		→	0.9099
Open field test	Total distance (cm)	Exploratory activity,	→	0.4201		→	0.8808
	Vertical activity	affectivity	→	0.5038		→	0.757
	Center time (sec)		↑	0.0267		→	0.3428
	Stereotypic counts		→	0.256		→	0.4373
Elevated plus maze test	Number of entries	Anxiety	→	0.327		→	0.6905
	Entries into open arms (%)		→	0.6773		→	0.4131
	Distance traveled (cm)		→	0.1372		→	0.5023
	Time on open arms (%)		→	0.18		→	0.6414
Hot plate test	Latency time (sec)	Pain sensitivity	→	0.1919		→	0.5429
Social interaction	Total duration of contacts (sec)	Social behavior,		0.0759		→	0.6697
(Novel environment)	Number of contacts	anxiety-like behavior	→	0.7118		→	0.4178
	Total duration of active contacts (sec)		→	0.7997		→	0.4865
	Mean duration/contact			0.0558		→	0.7665
	Distance traveled (cm)		→	0.1797		→	0.8595
Social interaction	Mean number of particle	Social behavior	→	0.727		N.A.	-
(Home cage)	Activity level (Arbitrary Unit)	anxiety-like behavior		0.0643		N.A.	-
Social interaction	1st general activity Total distance (cm)	Social behavior		0.0855		N.A.	-
(Crawley ver.)	1st general activity Avarage speed (cm per sec)	anxiety-like behavior		0.0837		N.A.	-
	2nd general activity Total distance (cm)			0.074		N.A.	-
	2nd general activity Avarage speed (cm per sec)			0.0743		N.A.	-
Rota-rod test	Latency time (sec)	Motor coordination	→	0.6695		→	0.6887
Prepulse inhibition (PPI) test	110 dB startle, prepluse sound level 74 dB (%)	Sensorimotor gating	→	0.1535		→	0.1133
	110 dB startle, prepluse sound level 78 dB (%)		→	0.1535		→	0.7154
	120 dB startle, prepluse sound level 74 dB (%)		→	0.5064		→	0.4266
	120 dB startle, prepluse sound level 78 dB (%)		→	0.5064		→	0.1472
Porsol forced swimming test	Immobility Day1 (%)	Behavioral despair	→	0.5766		→	0.7674
	Immobility Day2 (%)		→	0.4586		→	0.3009
	Distance traveled Day1 (cm)		→	0.7588		→	0.6841
	Distance traveled Day2 (cm)		→	0.5106		→	0.3674
Fear conditioning test	Immediate freezing during conditioning phase (%)	Fear memory	↓	0.0276		→	0.8367
	Contextual testing after conditioning (%)		↓	0.0266		→	0.9514
	Cued test with altered context (%)		→	0.1629		→	0.1637
Fear conditioning test (8 days after)	Contextual testing after conditioning (%)			0.0541		N.A.	-
	Cued test with altered context (%)		→	0.1218		N.A.	-
Tail suspension test	Immobility time	Behavioral despair	→	0.6489		→	0.377
Barnes Maze	Probe test (24 hr retention) (sec)	Spatial working memory	→	0.2447		N.A.	-
	Probe test (9 days retention) (sec)		→	0.8294		N.A.	-
	Probe test (35 days retention) (sec)		→	0.9203		N.A.	-
	Probe test (24 hr retention, Reverse) (sec)		→	0.7552		N.A.	-
Gait analysis (front paw)	Sride duration (swing) (%)	Locomotion activity	→	0.4526		N.A.	-
	Sride duration (brake) (%)		→	0.2171		N.A.	-
	Sride duration (propel) (%)		→	0.5354		N.A.	-
	Stance duration (brake) (%)		→	0.3573		N.A.	-
	Stance duration (propel) (%)		→	0.3581		N.A.	-
	Stance width (cm)		→	0.8092		N.A.	-
	Slide lngth (cm)		→	0.1274		N.A.	-
	Step angle (deg.)		→	0.4839		N.A.	-
	Paw angle (deg.)		→	0.5063		N.A.	-
Gait analysis (hind paw)	Sride duration (swing) (%)	Locomotion activity	→	0.6287		N.A.	-
	Sride duration (brake) (%)		→	0.5194		N.A.	-
	Sride duration (propel) (%)		→	0.351		N.A.	-
	Stance duration (brake) (%)		→	0.4224		N.A.	-
	Stance duration (propel) (%)		→	0.4224		N.A.	-
	Stance width (cm)		→	0.863		N.A.	-
	Slide lngth (cm)		→	0.5192		N.A.	-
	Step angle (deg.)		→	0.999		N.A.	-
	Paw angle (deg.)		→	0.215		N.A.	-
Acoustic startle response	Sound level 110dB	Auditory capacity		0.0864		→	0.8881
	Sound level 120dB			0.0864		→	0.2029
Eight-arm radial maze	Different arm choices	Working memory	N.A.	-		→	0.8463
	Revisiting errors		N.A.	-		→	0.4482
→, no significant difference; ↑, increased, ↓, decreased in SCR (+/-) - or SCR-TG mice compared to WT mice.

## Sheet: TableS2
Table S2 Crawley's sociability and preference for social novelty test between Scrapper-knockout [SCR (+/-)] and wild-type (WT) mice.
Tests	Measurements			p-value
				WT	SCR (+/-)
Social interaction (Crawley ver.)	1st social preference (stay time)	Time spent in chamber (sec)	Stranger side vs empty side	0.3115	0.4794
			Stranger side vs center	0.2176	0.7352
			Empty side vs center	0.7543	0.4606
		Time spent around cage (sec)	Stranger side vs empty side	0.885	0.4314
	1st social preference (number of entries)	Number of entris in chamber	Stranger side vs empty side	0.9054	0.4808
			Stranger side vs center	<0.0001	<0.0001
			Empty side vs center	<0.0001	<0.0001
		Number of entris around cage	Stranger side vs empty side	0.7913	0.7386
